# Supplementary material for: Phenanthrene-Degrading and Nickel-Resistant Neorhizobium Strain Isolated from Hydrocarbon-Contaminated Rhizosphere of Medicago sativa L
Source: Microorganisms. 2024 Aug 4;12(8):1586. doi: 10.3390/microorganisms12081586 (PMC11356111; doi:10.3390/microorganisms12081586)
Supplement: Supplementary file 1 [file microorganisms-12-01586-s001.zip]

Archive with 1 entries (1 files):
- microorganisms-3118735-supplementary.pdf
